# Supplementary material for: Natural Cyclophilin A Inhibitors Suppress the Growth of Cancer Stem Cells in Non-Small Cell Lung Cancer by Disrupting Crosstalk between CypA/CD147 and EGFR
Source: Int J Mol Sci. 2023 May 29;24(11):9437. doi: 10.3390/ijms24119437 (PMC10253869; doi:10.3390/ijms24119437)
Supplement: Supplementary file 1 [file ijms-24-09437-s001.zip]

Archive with 1 entries (1 files):
- ijms-2358422-supplementary.pdf
